# Supplementary material for: Microfluidic train station: highly robust and multiplexable sorting of droplets on electric rails
Source: Lab Chip. Author manuscript; Available in PMC 2017 Sep 14. (PMC5544107; doi:10.1039/c6lc01544a)
Supplement: Supplementary information [file NIHMS73452-supplement-ESI.zip]

Archive with 16 entries (16 files):
- ESI.docx
- movie_S1.mp4
- movie_S10.mp4
- movie_S11.mp4
- movie_S12.mp4
- movie_S13.avi
- movie_S14.avi
- movie_S15.mp4
- movie_S2.mp4
- movie_S3.mp4
- movie_S4.mp4
- movie_S5.mp4
- movie_S6.mp4
- movie_S7.mp4
- movie_S8.mp4
- movie_S9.mp4
